# Supplementary material for: Functionally significant polymorphisms of the MMP-9 gene are associated with peptic ulcer disease in the Caucasian population of Central Russia
Source: Sci Rep. 2021 Jun 29;11:13515. doi: 10.1038/s41598-021-92527-y (PMC8241834; doi:10.1038/s41598-021-92527-y)
Supplement: Supplementary file 4 — Supplementary Information 4. [file 41598_2021_92527_MOESM4_ESM.xls]

## Sheet:  tabl 5
Supplementary table 3 Regulatory effects of the five PUD-associated SNPs of the MMP9 gene and SNPs in high LD (r2≥0.80)
( HaploReg, v4.1, http://archive.broadinstitute.org/mammals/haploreg/haploreg.php)
Query SNP: rs3918249 and variants with r2 >= 0.8
chr	pos (hg38)	LD	LD	variant	Ref	Alt	AFR	AMR	ASN	EUR	GERP	SiPhy	Promoter	Enhancer	DNAse	Proteins	Motifs	NHGRI/EBI	GRASP QTL	Selected eQTL	GENCODE	RefSeq	dbSNP
		(r²)	(D')				freq	freq	freq	freq	cons	cons	histone marks	histone marks		bound	changed	GWAS hits	hits	hits	genes	genes	func annot
20	45987758	0.83	0.94	rs6017721	A	G	0.71	0.34	0.75	0.41				7 tissues	4 tissues		4 altered motifs		2 hits	20 hits	16kb 5' of ZNF335	16kb 5' of ZNF335
20	46005037	0.94	0.99	rs3848721	C	T	0.49	0.29	0.72	0.40			4 tissues	12 tissues	20 tissues		SP1,STAT,Zfp281			9 hits	3.9kb 5' of MMP9	3.9kb 5' of MMP9
20	46005181	0.94	0.99	rs3848722	A	G	0.72	0.32	0.72	0.40			5 tissues	14 tissues	19 tissues		4 altered motifs			9 hits	3.7kb 5' of MMP9	3.7kb 5' of MMP9
20	46005911	0.9	0.96	rs4810482	T	C	0.72	0.32	0.72	0.39			BLD	9 tissues	ESC,BLD		AP-1		2 hits	10 hits	3kb 5' of MMP9	3kb 5' of MMP9
20	46006273	0.85	0.99	rs3761158	G	A	0.73	0.43	0.76	0.42			BLD	9 tissues	BLD		11 altered motifs			11 hits	2.6kb 5' of MMP9	2.6kb 5' of MMP9
20	46006318	0.95	0.99	rs3761159	C	T	0.43	0.29	0.72	0.40			BLD	9 tissues	4 tissues					9 hits	2.6kb 5' of MMP9	2.6kb 5' of MMP9
20	46006464	0.99	0.99	rs6065913	C	T	0.34	0.28	0.72	0.39				7 tissues	BLD,BLD,BLD					11 hits	2.4kb 5' of MMP9	2.4kb 5' of MMP9
20	46006977	0.99	0.99	rs3918240	C	T	0.34	0.28	0.72	0.39				BLD	BLD		6 altered motifs			11 hits	1.9kb 5' of MMP9	1.9kb 5' of MMP9
20	46009497	1	1	rs3918249	T	C	0.56	0.31	0.72	0.39			BLD, SKIN	6 tissues	BLD,BLD		4 altered motifs			9 hits	MMP9	MMP9	intronic
20	46010142	0.83	0.92	rs3918251	A	G	0.52	0.30	0.64	0.40			BLD, SKIN	6 tissues	BLD,LIV		5 altered motifs			8 hits	MMP9	MMP9	intronic
20	46011586	0.99	0.99	rs17576	A	G	0.35	0.28	0.72	0.39			5 tissues	12 tissues	ESC		Pax-4			12 hits	MMP9	MMP9	missense
20	46014194	0.82	-0.98	rs13969	A	C	0.38	0.49	0.24	0.57			12 tissues	14 tissues	24 tissues	7 bound proteins	4 altered motifs			7 hits	MMP9	MMP9	synonymous
Query SNP: rs17576 and variants with r2 >= 0.8
chr	pos (hg38)	LD	LD	variant	Ref	Alt	AFR	AMR	ASN	EUR	GERP	SiPhy	Promoter	Enhancer	DNAse	Proteins	Motifs	NHGRI/EBI	GRASP QTL	Selected eQTL	GENCODE	RefSeq	dbSNP
		(r²)	(D')				freq	freq	freq	freq	cons	cons	histone marks	histone marks		bound	changed	GWAS hits	hits	hits	genes	genes	func annot
20	45987758	0.82	0.94	rs6017721	A	G	0.71	0.34	0.75	0.41				7 tissues	4 tissues		4 altered motifs		2 hits	20 hits	16kb 5' of ZNF335	16kb 5' of ZNF335
20	46005037	0.92	0.99	rs3848721	C	T	0.49	0.29	0.72	0.40			4 tissues	12 tissues	20 tissues		SP1,STAT,Zfp281			9 hits	3.9kb 5' of MMP9	3.9kb 5' of MMP9
20	46005181	0.92	0.99	rs3848722	A	G	0.72	0.32	0.72	0.40			5 tissues	14 tissues	19 tissues		4 altered motifs			9 hits	3.7kb 5' of MMP9	3.7kb 5' of MMP9
20	46005911	0.89	0.96	rs4810482	T	C	0.72	0.32	0.72	0.39			BLD	9 tissues	ESC,BLD		AP-1		2 hits	10 hits	3kb 5' of MMP9	3kb 5' of MMP9
20	46006273	0.84	0.99	rs3761158	G	A	0.73	0.43	0.76	0.42			BLD	9 tissues	BLD		11 altered motifs			11 hits	2.6kb 5' of MMP9	2.6kb 5' of MMP9
20	46006318	0.94	0.99	rs3761159	C	T	0.43	0.29	0.72	0.40			BLD	9 tissues	4 tissues					9 hits	2.6kb 5' of MMP9	2.6kb 5' of MMP9
20	46006464	0.98	0.99	rs6065913	C	T	0.34	0.28	0.72	0.39				7 tissues	BLD,BLD,BLD					11 hits	2.4kb 5' of MMP9	2.4kb 5' of MMP9
20	46006977	0.98	0.99	rs3918240	C	T	0.34	0.28	0.72	0.39				BLD	BLD		6 altered motifs			11 hits	1.9kb 5' of MMP9	1.9kb 5' of MMP9
20	46009497	0.99	0.99	rs3918249	T	C	0.56	0.31	0.72	0.39			BLD, SKIN	6 tissues	BLD,BLD		4 altered motifs			9 hits	MMP9	MMP9	intronic
20	46010142	0.84	0.93	rs3918251	A	G	0.52	0.30	0.64	0.40			BLD, SKIN	6 tissues	BLD,LIV		5 altered motifs			8 hits	MMP9	MMP9	intronic
20	46011586	1	1	rs17576	A	G	0.35	0.28	0.72	0.39			5 tissues	12 tissues	ESC		Pax-4			12 hits	MMP9	MMP9	missense
20	46014194	0.83	-0.98	rs13969	A	C	0.38	0.49	0.24	0.57			12 tissues	14 tissues	24 tissues	7 bound proteins	4 altered motifs			7 hits	MMP9	MMP9	synonymous
Query SNP: rs3787268 and variants with r2 >= 0.8
chr	pos (hg38)	LD	LD	variant	Ref	Alt	AFR	AMR	ASN	EUR	GERP	SiPhy	Promoter	Enhancer	DNAse	Proteins	Motifs	NHGRI/EBI	GRASP QTL	Selected eQTL	GENCODE	RefSeq	dbSNP
		(r²)	(D')				freq	freq	freq	freq	cons	cons	histone marks	histone marks		bound	changed	GWAS hits	hits	hits	genes	genes	func annot
20	45991015	0.87	0.94	rs35610751	C	G	0.10	0.17	0.35	0.21							Nkx3			2 hits	18kb 5' of MMP9	18kb 5' of MMP9
20	45991065	0.86	0.94	rs6073980	G	A	0.13	0.17	0.35	0.22							BDP1,LUN-1			2 hits	18kb 5' of MMP9	18kb 5' of MMP9
20	46001252	0.89	0.98	rs6073983	A	T	0.09	0.16	0.36	0.22			FAT, BLD	11 tissues	BLD,BRN		Arid5b			4 hits	7.7kb 5' of MMP9	7.7kb 5' of MMP9
20	46006183	0.98	0.99	rs3761157	C	T	0.09	0.16	0.36	0.21			BLD	9 tissues	4 tissues		9 altered motifs			3 hits	2.7kb 5' of MMP9	2.7kb 5' of MMP9
20	46013092	1	1	rs3787268	G	A	0.09	0.16	0.36	0.21				5 tissues	BLD,BLD		6 altered motifs			4 hits	MMP9	MMP9	intronic
20	46015131	1	1	rs3918262	A	G	0.09	0.16	0.36	0.21				6 tissues	BLD,LIV	9 bound proteins	9 altered motifs			3 hits	MMP9	MMP9	intronic
20	46022571	0.95	0.98	rs6073989	G	T	0.09	0.16	0.36	0.21			15 tissues	15 tissues	16 tissues		5 altered motifs			3 hits	RP11-465L10.7	SLC12A5	intronic
20	46023675	0.95	0.98	rs16991010	A	C	0.09	0.16	0.36	0.21				BRN			Mrg			3 hits	RP11-465L10.7	SLC12A5	intronic
20	46024480	0.95	0.98	rs6130998	C	T	0.09	0.16	0.37	0.21					BLD,BLD,LNG		CDP			3 hits	RP11-465L10.7	SLC12A5	intronic
20	46026853	0.95	0.98	rs6130999	G	A	0.09	0.16	0.37	0.21				BRN		NRSF	EBF,SZF1-1			2 hits	RP11-465L10.7	SLC12A5	intronic
20	46027473	0.95	0.98	rs6073991	A	G	0.09	0.16	0.37	0.21					49 tissues	NRSF,ZNF143,BCL3	SZF1-1,T3R		2 hits	3 hits	RP11-465L10.7	SLC12A5	intronic
20	46031067	0.91	0.97	rs13039389	G	C	0.08	0.16	0.37	0.22			BRN	5 tissues			BAF155,TFIIA			2 hits	SLC12A5	SLC12A5	intronic
20	46032717	0.94	0.98	rs6131001	C	T	0.08	0.16	0.37	0.21			IPSC, BRN	4 tissues			4 altered motifs			2 hits	SLC12A5	SLC12A5	intronic
Query SNP: rs2250889 and variants with r2 >= 0.8
chr	pos (hg38)	LD	LD	variant	Ref	Alt	AFR	AMR	ASN	EUR	GERP	SiPhy	Promoter	Enhancer	DNAse	Proteins	Motifs	NHGRI/EBI	GRASP QTL	Selected eQTL	GENCODE	RefSeq	dbSNP
		(r²)	(D')				freq	freq	freq	freq	cons	cons	histone marks	histone marks		bound	changed	GWAS hits	hits	hits	genes	genes	func annot
20	46013767	1	1	rs2250889	G	C	0.82	0.80	0.76	0.95			6 tissues	18 tissues	15 tissues	CTCF	NRSF				MMP9	MMP9	missense
20	46024910	0.92	0.97	rs6094239	G	A	0.82	0.80	0.77	0.95				BRN			7 altered motifs				RP11-465L10.7	SLC12A5	intronic
Query SNP: rs17577 and variants with r2 >= 0.8
chr	pos (hg38)	LD	LD	variant	Ref	Alt	AFR	AMR	ASN	EUR	GERP	SiPhy	Promoter	Enhancer	DNAse	Proteins	Motifs	NHGRI/EBI	GRASP QTL	Selected eQTL	GENCODE	RefSeq	dbSNP
		(r²)	(D')				freq	freq	freq	freq	cons	cons	histone marks	histone marks		bound	changed	GWAS hits	hits	hits	genes	genes	func annot
20	45986352	0.88	0.95	rs142450006	TTTTC	T	0.07	0.10	0.17	0.17							8 altered motifs			6 hits	14kb 5' of ZNF335	14kb 5' of ZNF335
20	45986358	0.84	0.95	rs201501785	T	TTC	0.07	0.10	0.17	0.17							9 altered motifs			5 hits	14kb 5' of ZNF335	14kb 5' of ZNF335
20	45995328	0.94	0.98	rs1888235	C	T	0.13	0.09	0.18	0.17			LNG	13 tissues	CRVX	MAFK	8 altered motifs		4 hits	10 hits	14kb 5' of MMP9	14kb 5' of MMP9
20	46002014	0.94	0.98	rs6073984	A	G	0.13	0.09	0.17	0.17				ESDR, IPSC, BLD	ESDR				2 hits	6 hits	6.9kb 5' of MMP9	6.9kb 5' of MMP9
20	46003728	0.84	0.98	rs6065912	G	A	0.11	0.09	0.08	0.16				4 tissues	ESDR,BLD		Pax-5		1 hit	9 hits	5.2kb 5' of MMP9	5.2kb 5' of MMP9
20	46007096	0.98	1	rs3918241	T	A	0.13	0.09	0.17	0.17				BLD			24 altered motifs		1 hit	9 hits	1.8kb 5' of MMP9	1.8kb 5' of MMP9
20	46007337	0.98	1	rs3918242	C	T	0.12	0.09	0.17	0.17				BLD	IPSC		4 altered motifs		1 hit	6 hits	1.6kb 5' of MMP9	1.6kb 5' of MMP9
20	46011053	0.99	1	rs2274755	G	T	0.16	0.10	0.16	0.18			BLD, SKIN, GI	13 tissues	7 tissues				2 hits	9 hits	MMP9	MMP9	intronic
20	46011936	0.99	1	rs2236416	A	G	0.12	0.09	0.16	0.18			BLD, SKIN, GI	14 tissues	33 tissues	6 bound proteins	NF-Y		1 hit	9 hits	MMP9	MMP9	intronic
20	46014472	1	1	rs17577	G	A,C	0.17	0.10	0.18	0.18			8 tissues	16 tissues	22 tissues	4 bound proteins			1 hit	6 hits	MMP9	MMP9	missense
20	46014953	1	1	rs3918261	A	G	0.21	0.10	0.18	0.18				9 tissues	BLD,BRST		Foxo,GR		6 hits	9 hits	MMP9	MMP9	intronic
20	46016326	1	1	rs13925	G	A	0.15	0.10	0.18	0.18				BLD, VAS, LIV			4 altered motifs		1 hit	6 hits	MMP9	MMP9	synonymous
20	46016700	0.98	1	rs3918270	G	A	0.17	0.10	0.18	0.18				LIV			5 altered motifs		1 hit	9 hits	RP11-465L10.10	138bp 3' of MMP9	intronic
20	46016954	0.95	0.97	rs3918271	G	A	0.17	0.10	0.18	0.18				LIV			8 altered motifs			6 hits	RP11-465L10.10	392bp 3' of MMP9	intronic
20	46020003	0.84	1	rs66553311	C	G	0.50	0.27	0.41	0.20							HNF4,Zbtb3			7 hits	RP11-465L10.10	1.7kb 5' of SLC12A5	intronic
20	46021679	0.91	0.98	rs10432735	A	T	0.18	0.11	0.18	0.19					21 tissues	7 bound proteins	Pax-4,ZNF219,Zfp281		1 hit	5 hits	RP11-465L10.10	9bp 5' of SLC12A5
