# Supplementary material for: Functionally significant polymorphisms of the MMP-9 gene are associated with peptic ulcer disease in the Caucasian population of Central Russia
Source: Sci Rep. 2021 Jun 29;11:13515. doi: 10.1038/s41598-021-92527-y (PMC8241834; doi:10.1038/s41598-021-92527-y)
Supplement: Supplementary file 9 — Supplementary Information 9. [file 41598_2021_92527_MOESM9_ESM.xls]

## Sheet: Лист1
Supplementary table 8. The regulatory potential of the studied SNPs
( HaploReg, v4.1, http://archive.broadinstitute.org/mammals/haploreg/haploreg.php)
chr	pos (hg38)	variant	Ref	Alt	AFR	AMR	ASN	EUR	GERP	SiPhy	Promoter	Enhancer	DNAse	Proteins	Motifs	NHGRI/EBI	GRASP QTL	Selected eQTL	GENCODE	RefSeq	dbSNP
					freq	freq	freq	freq	cons	cons	histone marks	histone marks		bound	changed	GWAS hits	hits	hits	genes	genes	func annot
11	102722517	rs1940475	T	C	0.72	0.54	0.59	0.53				BLD	BLD,BLD		CIZ,Myc,NF-AT1		1 hit	2 hits	MMP8	MMP8	missense
11	102799764	rs1799750	TC	T	0.55	0.44	0.33	0.49				6 tissues	5 tissues	CFOS,GATA2	21 altered motifs			8 hits	1.6kb 5' of MMP1	LOC100288077	intronic
11	102842889	rs679620	T	C	0.71	0.64	0.67	0.54							p300			3 hits	MMP3	MMP3	missense
16	55477894	rs243865	C	T	0.02	0.19	0.09	0.27			4 tissues	15 tissues	ESDR,IPSC,MUS		Myf		1 hit	1 hit	MMP2	1.3kb 5' of MMP2
20	46007337	rs3918242	C	T	0.12	0.09	0.17	0.17				BLD, THYM, SPLN	IPSC		4 altered motifs		1 hit	6 hits	1.6kb 5' of MMP9	1.6kb 5' of MMP9
20	46009497	rs3918249	T	C	0.56	0.31	0.72	0.39			4 tissues	BLD	BLD,BLD		4 altered motifs			9 hits	MMP9	MMP9	intronic
20	46011586	rs17576	A	G	0.35	0.28	0.72	0.39			17 tissues	4 tissues	ESC		Pax-4			12 hits	MMP9	MMP9	missense
20	46013092	rs3787268	G	A	0.09	0.16	0.36	0.21			BLD, SKIN	BLD	BLD,BLD		6 altered motifs			4 hits	MMP9	MMP9	intronic
20	46013767	rs2250889	G	C	0.82	0.80	0.76	0.95			24 tissues		15 tissues	CTCF	NRSF				MMP9	MMP9	missense
20	46014472	rs17577	G	A,C	0.17	0.10	0.18	0.18			21 tissues	SKIN	22 tissues	4 bound proteins			1 hit	6 hits	MMP9	MMP9	missense
